# Supplementary material for: Genomic instability caused by Arp2/3 complex inactivation results in micronucleus biogenesis and cellular senescence
Source: PLoS Genet. 2023 Jan 27;19(1):e1010045. doi: 10.1371/journal.pgen.1010045 (PMC9907832; doi:10.1371/journal.pgen.1010045)
Supplement: S1 Dataset — (XLSX) [file pgen.1010045.s013.xlsx]

## Sheet: Fig 1
	B			D							E						G				I
		iKO:Flox ratio			Flox rep1	Flox rep2	iKO rep1	iKO rep2	iKO rep3			0-4d		5-12d				Flox	iKO			Flox	iKO
	ArpC2 0d	1		0d	83000	88000	78000		90000			Avg	Stdv	Avg	Stdv		sub-G1	0.04	0.34			1811.97	1582.08
	ArpC2 0d	1		1d	227420	207680	216060		207900		Flox	18.1667	0.515493	17.4333	0.420634		sub-G1	0.38	0.4			1556.58	1519.41
	ArpC2 0d	1		2d	614034	494278	544471		490644		iKO	20.13	1.30334	80.2733	10.0572		sub-G1	0.39	0.09			1534.26	1888.87
				3d	1366226	1240639	1083498		1089230													1250.41	2373.12
	ArpC2 1d	0.642443		4d	3606836	3386944	2134490		2265598								G0/G1	59.4	74.2			2244.71	3138.97
	ArpC2 1d	0.431045		5d	9666320	8941532	3393840		2831997								G0/G1	53.5	78.6			1410.05	3273.42
	ArpC2 1d	0.670885		6d	25905737	27450503	4785314		3426717								G0/G1	57.3	74.1			1980.62	4433.1
				7d	70204547	94155224	6268762		4249129													797.594	3453.44
	ArpC2 2d	X		8d	165682731	209966151	7522514	7511000	5013972								S	18.3	10.5			2094.49	4770.61
	ArpC2 2d	0.266197		9d	419177308	506018423	9177467	8742373	6016766								S	22.5	7.51			981.811	7519.54
	ArpC2 2d	0.0706512		10d	1039559725	1204323846	9636340	14435081	7641293								S	18.1	10.2			1318.61	2998.58
				11d	2837998049	3203501432	11370881	13011904	9245964													2360.63	4270.08
	ArpC2 3d	0.048289		12d	7549074809	7752473464	13531349	12381614	11557455								G2/M	19.1	13.2			893.645	2364.52
	ArpC2 3d	0.0720894		13d													G2/M	19.4	12			3571.61	3349.5
	ArpC2 3d	0.032724		14d				17182648	14331245								G2/M	19.9	14.3			2354.99	2288.13
				15d																		1803.47	2113.43
	ArpC2 4d	X		16d																		2302.46	2939.8
	ArpC2 4d	0.0319593		17d																		2051.58	8027.34
	ArpC2 4d	0.0143114		18d				16929962	18057368													1466.16	4090.98
																						835.686	2323.87
	ArpC2 5d	0.00267309																				1234.94	4593.05
	ArpC2 5d	0.011988																				1565.08	3519.8
	ArpC2 5d	0.000983575																				685.875	2233.75
																						3013.12	1603.89
	Arp3 0d	1																				2078.62	1784.42
	Arp3 0d	1																				2597.58	2662.09
	Arp3 0d	1																				1365.71	3163.85
																						2677.76	6839.6
	Arp3 1d	0.850582																				783.974	1473.84
	Arp3 1d	0.91091																				1957.68	3200.51
	Arp3 1d	1.00216																				1484.39	1863.99
																						2954.75	2243.28
	Arp3 2d																					1452.44	2461.49
	Arp3 2d	0.57274																				555.315	5571.79
	Arp3 2d	0.296445																				1296.9	2508.59
																						2026.7	3054.18
	Arp3 3d	0.191342																				2457.5	4881.61
	Arp3 3d	0.33281																				1804.08	5227.01
	Arp3 3d	0.196584																				1897.57	3719.07
																						1814.63	3746.41
	Arp3 4d																					881.766	3171.33
	Arp3 4d	0.129961																				1573.79	2030.69
	Arp3 4d	0.0954924																				2953.22	6370.2
																						1699.94	4638.21
	Arp3 5d	0.0663053																				2262.22	2652.16
	Arp3 5d	0.0671233																				1788.01	8180.84
	Arp3 5d	0.0383978																				1187.12	3596.39
																						1639.63	4029.34
																						2187.57	2280.55
																						1244.88	2484.12
																						1473.84	7355.09
																						1051.75	5416.14
																						1126.81	6938.42
																						1009.77	4182.02
																						1650.18	5420.03
																						872.243	1976.22
																						3230.11	1468.62
																						1750.22	2957.82
																						983.347	2918.5
																						2630.25	2313.63
																						1970.28	2301.85
																						2405.68	4030.46
																						1399.5	2213.99
																						1049.39	5465.29
																						1991.07	3749.07
																						2663.53	2651.85
																						1001.57	3825.66
																						3960.53	1700.86
																						1850.06	3544.78
																						2609.56	5835.47
																						2748.42	3692.24
																						1951.13	4267.21
																						1119.64	3646.77
																						717.107	7781.58
																						1361.31	2821.43
																						1876.17	4432.59
																						1078.89	4320.67
																						1330.99	4202.8
																						821.658	3095.76
																						1161.73	2683.39
																						1175.96	3579.49
																						970.957	3715.89
																						1734.76	2065.51
																						1001.57	2437.43
																						1264.33	4816.9
																						1218.05	2573.41
																						2172.83	4472.32
																						826.88	3978.14
																						3640.22	5758.26
																						1713.77	2553.55
																						1102.75	2114.76
																						1803.16	3304.24
																						1216.92	2844.26
																						881.664	6348.49
																						867.942	2125.01
																						1572.86	2502.86
																						2337.07	5877.86
																						1730.87	5340.06
																						730.214	2054.45
																						1442.2	4107.37

## Sheet: Fig 2
	B				D				F				H
		Flox	iKO			Flox	iKO			Flox	iKO			Flox rep1	Flox rep2	iKO rep1	iKO rep2
	IL-6	1	3.59697		Ifn-B	1	4.10828		Lamin B1	1	0.4543			1.4554	0.740039	0.427516	0.583714
		1	3.91485			1	4.92917			1	0.24649			0.629433	0.676456	0.326407	0.576663
		1	4.14574			1	2.55329			1	0.3245			0.908934	0.997605	0.422964	0.775289
														1.01598	1.21423	0.409031	0.483573
														0.695298	0.761766	0.451662	0.411107
														0.761346	1.14297	0.388835	0.63528
														0.998788	0.989137	0.163555	0.516396
														0.779596	1.33847	0.394404	0.524324
														0.659982	1.13635	0.16723	0.619464
														0.824262	0.82152	0.307319	0.668517
														1.01717	1.17003	0.446313	0.599377
														0.760426	1.62241	0.362307	0.713435
														0.666039	0.882055	0.39751	0.404568
														0.946623	0.842252	0.512174	0.49749
														0.805445	0.756257	0.153202	0.616909
														0.719135	0.736273	0.391072	0.534972
														0.69491	1.02468	0.524129	0.344621
														0.928126	0.838798	0.260389	0.273257
														0.789324	0.837299	0.480081	0.374538
														0.693282	0.79215	0.48476	0.249149
														0.727142	0.951334	0.167806	0.615153
														0.891178	0.796123	0.359077	0.523393
														0.788757	1.47334	0.332085	0.513809
														1.54217	0.598448	0.477573	0.526403
														1.11391	0.72843	0.428498	0.455822
														0.883824	1.00787	0.349873	0.536296
														1.35112	1.23395	0.326959	0.452162
														0.740852	0.995267	0.36918	0.503528
														1.20602	0.902064	0.412065	0.447909
														1.5265	1.41546	0.455328	0.404109
														0.906061	0.677994	0.400687	0.278498
														0.968709	1.50695	0.750267	0.560427
														1.16826	1.02276	0.3116	0.376007
														1.36178	1.00536	0.399327	0.54827
														0.980377	0.7605	0.476413	0.590578
														0.779853	0.983133	0.387765	0.358888
														0.640167	1.39547	0.425698	0.62595
														0.932493	1.42336	0.283911	0.541051
														0.723566	1.27733	0.52175	0.586735
														1.21778	1.4572	0.424399	0.464089
														1.02797	0.762977	0.229076	0.581068
														0.701338	0.718466	0.413724	0.635662
														0.938005	1.37802	0.251673	0.657394
														0.578634	1.50646	0.386165	0.333938
														0.923249	1.07523	0.40738	0.543864
														0.729176	1.31072	0.297014	0.573118
														0.984645	1.3121	0.371966	0.515237
														0.718068	1.00818	0.428486	0.474525
														0.908984	1.04981	0.272053	0.609939
														1.47731	1.40389	0.438524	0.709625
														0.787252	1.04355	0.42585	0.715308
														1.07607	1.30995	0.387581	0.338721
														1.04026	1.12181	0.384647	0.55797
														0.858839	1.02792	0.30402	0.647609
														0.731006	0.972757	0.245386	0.53952
														1.32002	0.761975	0.250039	0.540856
														1.18581	1.05955	0.456882	0.536238
														1.37814	0.892692	0.356057	0.565839
														0.918067	0.763618	0.424354	0.569392
														0.701355	1.20799	0.331942	0.548529
														0.813317	0.604105	0.373264	0.435708
														0.867369	0.839687	0.194514	0.594058
														1.03349	1.20477	0.376253	0.467215
														1.20639	0.965791	0.424959	0.372425
														1.23249	1.00851	0.434671	0.462576
														0.67895	0.74008	0.430277	0.478215
														0.659206	0.856851	0.481578	0.364508
														0.767128	0.805725	0.365274	0.852257
														0.572154	0.671863	0.496445	0.472639
														0.905081	0.91853	0.498154	0.692345
														1.11014	0.992156	0.441931	0.44766
														0.913916	1.26783	0.559365	0.585227
														1.73328	1.24198	0.402935	0.391265
														1.26264	1.45003	0.463055	0.521048
														0.651081	1.39591	0.531551	0.598692
														0.784398	1.58574	0.494327	0.589726
														1.09566	1.42358	0.459542	0.531789
														1.03968	0.623998	0.502633	0.529457
														1.15081	0.868967	0.595237	0.255568
														1.62828	0.820728	0.404256	0.404729
														0.867934	1.39578	0.371006	0.577216
														1.01167	0.863408	0.358717	0.535987
														1.21456	0.775939	0.324273	0.584366
														1.32412	1.3875	0.551245	0.267608
														1.04718	1.23277	0.391665	0.573612
														0.845514	0.905787	0.411819	0.5291
														1.28796	1.33545	0.404264	0.440421
														0.995156	0.839223	0.392316	0.443066
														0.992847	0.751219	0.448838	0.610261
														0.889643	1.08205	0.380599	0.260408
														0.804737	0.927321	0.146626	0.383788
														0.795556	1.12191	0.384311	0.630179
														1.12495	0.993912	0.345795	0.628554
														0.75543	1.37418	0.452624	0.506424
														0.753632	1.00442	0.323388	0.559487
														0.7481	0.631075	0.419921	0.579705
														1.02717	1.3856	0.413242	0.263866
														1.09383	0.730476	0.387379	0.254466
														1.0842	1.17866	0.443838	0.763767
														0.721018	1.14627	0.35144	0.396437
														0.802929	0.714046	0.296468	0.558013
														1.28125	1.08977	0.579943	0.541269
														0.937936	1.09078	0.440424	0.293578
														0.833881	1.33585	0.44718	0.381988
														0.579213	1.38762	0.222413	0.174977
														1.12075	1.10728	0.389165	0.276452
														0.589388	1.00652	0.397264	0.530027
														0.77557	1.09526	0.493236	0.455006
														0.607254	1.24651	0.503597	0.316347
														0.76033	1.21485	0.44955	0.448615
														0.834306	1.10428	0.418477	0.287252
														0.583305	0.972386	0.526337	0.790343
														0.654038	1.02206	0.612533	0.509401
														0.718347	1.90493	0.584222	0.484655
														0.649641	1.27831	0.538577	0.291629
														0.82127	0.666838	0.469091	0.362875
														0.751848	0.841713	0.234817	0.470238
														0.614448	1.33828	0.301847	0.579817
														1.07765	1.1382	0.678626	0.696664
														0.862523	0.804839	0.53487	0.358791
														0.628379	0.899024	0.386197	0.256236
														0.779521	0.848525	0.452718	0.311527
														1.00213	1.37698	0.446908	0.658706
														0.904089	1.04013	0.338046	0.522892
														0.699366	0.806099	0.232047	0.549453
														0.911979	0.605768	0.234375	0.607663
														0.645323	0.540603	0.515167	0.461369
														0.847517	1.17611	0.193274	0.149088
														0.583338	1.02469	0.410173	0.20084
														0.618342	0.646287	0.433973	0.509561
														0.610769	0.569117	0.401474	0.593634
														1.38692	1.3737	0.185533	0.33736
														0.936864	0.680454	0.456081	0.562996
														0.57131	1.1655	0.495456	0.493759
														1.55962	0.862347	0.279269	0.411622
														0.746307	0.773292	0.545355	0.758735
														0.931262	1.14971	0.206198	0.351449
														0.952461	0.701517	0.25805	0.319377
														1.07915	1.0077	0.435252	0.452603
														1.18338	0.703654	0.376827	0.307221
														1.06947	1.07533	0.480799	0.343661
														1.12792	1.22099	0.337881	0.225896
														0.992673	0.818523	0.536593	0.608903
														1.08923	1.57106	0.477898	0.457195
														1.17064	0.700576	0.182763	0.374988
														1.16611	0.812861	0.410143	0.398181
														1.37672	1.57115	0.449164	0.425215
														0.773454	1.66956	0.297865	0.557465
														1.0728	0.777509	0.463096	0.422943
														1.09005	1.08801	0.532354	0.455375
														0.818256	1.43213	0.418565	0.36406
														0.905476	0.986916	0.383124	0.352474
														0.818836	1.13725	0.599805	0.406963
														1.02788	1.45078	0.247633	0.258216
														1.00021	1.06391	0.36846	0.332582
														0.994457	0.848709	0.360526	0.67454
														1.46915	1.37404	0.243748	0.415192
														0.70397	0.630977	0.492781	0.265659
														1.26337	1.30836	0.362719	0.723634
														0.631066	0.832506	0.440004	0.644896
														0.882849	0.896717	0.446696	0.402252
														0.7337	1.02439	0.490693	0.538259
														0.925505	1.67523	0.379516	0.570528
														0.616122	1.36374	0.424539	0.419136
														0.986172	1.42478	0.400161	0.579919
														1.48239	1.30435	0.458997	0.34961
														1.16007	0.834728	0.341394	0.473698
														0.839158	1.07064	0.410029	0.249502
														1.29307	0.70764	0.435597	0.540956
														1.10566	0.955192	0.404395	0.276728
														0.692932	0.633952	0.510524	0.584019
														1.16958	0.948739	0.456881	0.389658
														0.838815	0.588223	0.161888	0.559554
														0.87897	0.884662	0.453648	0.660832
														0.807224	0.701937	0.166361	0.577983
														1.41225	1.01113	0.286146	0.452572
														0.701964	0.520489	0.326584	0.47167
														1.45449	0.928392	0.504592	0.121509
														1.10879	0.754964	0.499789	0.46099
														0.767326	1.37283	0.583014	0.400821
														1.60053	1.10981	0.617302	0.349096
														1.39839	0.935719	0.605961	0.435195
														0.827979	1.06901	0.383302	0.409269
														0.801419	0.819147	0.165225	0.508859
														1.17837	0.662495	0.353415	0.472785
														1.00506	0.645064	0.133732	0.309757
														1.65418	0.882871	0.443433	0.40924
														1.3891	0.93208	0.159562	0.442254
														1.26312	0.944077	0.216944	0.388726
														1.0195	0.670914	0.370369	0.43648
														0.678777	0.734268	0.55025	0.738477
														0.735173	0.910771	0.583454	0.428092
														0.877659	0.538429	0.328988	0.621722
														0.753063	0.73747	0.165171	0.467113
														0.836002	0.900385	0.41399	0.590512
														0.889433	1.60154	0.252307	0.514515
														0.727294	0.943934	0.328811	0.73037
														0.694659	1.11461	0.156199	0.459271
														1.13064	1.21945	0.202757	0.608555
														0.813384	1.28278	0.288216	0.470811
														0.828437	1.25882	0.251004	0.276931
														1.16145	0.888629	0.161156	0.552807
														0.61043	0.668783	0.175019	0.452579
														1.24508	0.916211	0.286021	0.517095
														1.17182	0.653319	0.326779	0.391686
														1.38911	0.990691	0.338218	0.36916
														1.25632	0.508687	0.317233	0.519054
														2.05304	0.653199	0.451625	0.604182
														1.6531	1.09507	0.173805	0.542513
														1.01204	1.92566	0.359261	0.58945
														1.32977	0.945263	0.435135	0.51318
														0.983919	0.884932	0.599687	0.489897
														1.14074	0.836297	0.23233	0.269911
														0.589349	0.841824	0.182584	0.580724
														1.83264	0.788492	0.197214	0.675571
														1.12303	0.803598	0.337576	0.298759
														1.17633	0.882683	0.44877	0.466247
														0.811347	1.52265	0.383364	0.342083
														0.728921	1.31997	0.390095	0.611108
														0.723494	1.28873	0.139366	0.489345
														1.27149	0.897119	0.150048	0.620447
														1.4911	1.30272	0.402175	0.479368
														0.820147	1.38844	0.300983	0.386438
														1.67786	1.04045	0.391602	0.520612
														1.35207	0.654243	0.293479	0.559653
														0.640452	1.20238	0.151625	0.173022
														1.71104	1.23402	0.189331	0.505185
														1.91944	1.28901	0.358735	0.529588
														1.33753	1.09594	0.181294	0.454372
														0.727445	1.0532	0.456846	0.546262
														0.613055	0.878485	0.252133	0.529019
														1.15932	1.2138	0.191902	0.574202
														1.26011	1.30106	0.285081	0.357939
														0.993248	0.724686	0.359684	0.250353
														1.24877	1.17378	0.222597	0.593883
														1.4588	0.940685	0.354081	0.605118
														0.991951	1.13504	0.112596	0.33452
														0.843631		0.225791	0.655774
														0.715508		0.172321	0.423044
														1.5021		0.16728
														1.12223		0.138006
														0.557372		0.149685
														0.665825		0.328615
														0.777487		0.302483
														0.677334		0.328452
														1.11588		0.341018
														0.760218		0.332159
														1.41613		0.272241
														0.875825		0.329095
														0.51014		0.163689
														0.959144		0.179979
														0.727577		0.478505
														0.69498		0.537547
														0.909978		0.447787
														0.763752		0.347038
																0.158198
																0.415421
																0.441803
																0.244988
																0.433526
																0.433408
																0.151396
																0.395875
																0.224637
																0.178476
																0.309854
																0.214777
																0.574159
																0.530843
																0.114918
																0.218776
																0.372502
																0.191532
																0.311287
																0.38208
																0.185391
																0.403694
																0.145221
																0.465302
																0.420105
																0.115612
																0.334507
																0.302221
																0.443323
																0.148208
																0.504558
																0.254023
																0.243263
																0.347744
																0.366149
																0.334655
																0.135472
																0.367317
																0.430838
																0.174817
																0.285374
																0.144763
																0.265071
																0.165244
																0.382857
																0.426107
																0.39776
																0.129704
																0.216945
																0.328848
																0.48366
																0.162944
																0.222694
																0.129022
																0.513594
																0.197424
																0.187519
																0.123715
																0.402737
																0.208087
																0.397381
																0.363442

## Sheet: Fig 3
	B				D						D	Lysotracker %Area of Cell
		Flox	iKO			Flox rep1	iKO rep1	Flox rep2	iKO rep2		Pic #	Flox rep1	iKO rep1	Flox rep2	iKO rep2
	0d	2.12121	1.4111		# of diffuse cells	4	57	6	68		1	0.702	8.681	1.943	2.229
					total cells	73	65	82	86		2	0.104	18.635	0.027	3.333
	3d	2.95203	3.40587								3	0.609	30.776	2.985	17.156
	3d	0.687758	1.0514		% of cells with diffuse lysotracker	5.47945	87.6923	7.31707	79.0698		4	0.567	11.513	0.055	1.315
	3d	X	X								5	2.99	2.23	0.018	0.142
											6	0	16.267	1.056	2.513
	7d	2.06084	8.18402								7	0	5.708	2.195	24.069
	7d	0.898204	14.3338								8	5.176	8.185	0.054	28.687
	7d	1.35281	14.1765								9	4.134	14.405	0	9.166
											10	0.476	13.648	0.096	0.02
	13d	3.2772	20.3659								11	0.047	10.201	1.735	0.219
	13d	2.27596	15.7375								12	0.232	13.738	1.3	0
	13d	3.24838	19.1404								13	1.366	2.2	0.14	9.403
											14	0.824	8.333	0.242	24.981
	22d	1.90523	25.423								15	1.124	29.988	1.33	0.038
	22d	1.03448	21.2894								16	0.725	11.539	3.58	1.886
	22d	X	X								17	0.168	18.066	0.109	6.995
											18	0.811	4.502	0.256	8.129
											19	0.158	18.945	0.743	6.335
											20	0	0.126	0.953	9.099
											21	0.085	41.046	0.112	36.89
											22	0	39.347	0	7.84
											23	0.433	5.873	0.14	12.993
											24	0.319	0	3.539	0
											25	0.294	0.576	0.141	0.046
											26	0.518	15.96	1.096	1.284
											27	0.571	19.831	0.096	9.752
											28	0	21.88	3.2	2.703
											29	0	4.539	0.028	8.207
											30	0	4.68	0.17	37.022
											31	0	26.124	3.657	0.02
											32	2.285	3.801	0	20.213
											33	0	0.224	0.24	4.084
											34	0.587	5.415	3.031	5.934
											35	0.301	20.829	0.558	41.413
											36	0.773	0.184	1.713	20.346
											37	0.748	20.868	0.056	21.787
											38	0.208	7.429	4.602	23.457
											39	0.114	20.868	0	3.377
											40	0.98	1.497	1.026	23.439
											41	0.181	3.819	1.003	12.193
											42	0.321	5.532	0.005	10.465
											43	0	12.753	0	28.071
											44	0	12.185	0.018	4.733
											45	0.237	3.635	0.049	17.319
											46	1.499	2.931	0.395	8.358
											47	0.61	20.743	0	26.115
											48	0.15	22.882	0.252	2.686
											49	1.69	25.898	2.774	6.415
											50	1.712	6.501	1.536	17.092
											51	2.316	10.537	0.356	6.53
											52	1.022	12.484	0.048	11.473
											53	0.035	11.172	0.722	3.525
											54	0	10.222	0.751	12.252
											55	0.008	6.514	8.625	17.809
											56	0	8.92	0.887	12.252
											57	0	9.177	2.452	36.214
											58	0.228	10.656	0.132	9.082
											59	2.053	19.693	0	18.248
											60	0	7.501	1.134	1.878
											61	0.159	27.838	0	7.829
											62	0.013	20.931	0.173	3.617
											63	0.203	18.458	0.412	18.881
											64	0.426	4.443	1.614	20.195
											65	3.88	16.605	0.266	0.069
											66	0.319		2.829	6.01
											67	0		0	4.549
											68	0.327		0.799	5.77
											69	1.116		0	24.531
											70	1.442		0.044	9.276
											71	0.575		1.524	10.608
											72	1.08		0.079	1.134
											73	0.008		1.788	24.216
											74			1.676	39.259
											75			0.579	4.1
											76			0.498	17.522
											77			0.962	1.669
											78			0.413	0.1
											79			0.027	15.087
											80			2.45	0.154
											81			0.894	2.834
											82			0.759	0.461
											83				13.444
											84				0.914
											85				15.608
											86				3.161

## Sheet: Fig 4
	C				E
		Flox	iKO			Flox	iKO
	0d	5.98802	6.84932		0d	7.58483	6.45793
	0d	4.49438	4.86891		0d	6.74157	4.49438
	0d	5.09434	7.2407		0d	3.5225	5.66038
	1d	4.78011	14.8148		1d	4.0153	4.0404
	1d	4.67706	11.9584		1d	6.01336	6.93241
	1d	6.42023	13.4579		1d	3.89105	7.1028
	2d	X	X		2d
	2d	6.84685	16.0187		2d	5.04505	10.8865
	2d	6.04288	16.7598		2d	6.62768	6.51769
	3d	5.94406	22.0285		3d	3.4965	17.9081
	3d	4.46602	20.0361		3d	6.21359	20.3971
	3d	7.66423	18.7384		3d	8.57664	15.3989
	4d	X	X		4d
	4d	4.74576	17.3175		4d	5.76271	22.0713
	4d	5.84795	19.4831		4d	6.43275	26.839
	5d	6.56934	23.1969		5d	2.91971	27.8752
	5d	5.69853	17.4688		5d	4.59559	23.7077
	5d	6.31769	21.0019		5d	5.23466	26.7823
	7d	7.89946	23.689		7d	3.72493	22.0615
	7d	6.37899	18.239		7d	2.81426	23.2704
	7d	3.99202	20.339		7d	5.78842	27.8719
	9d	7.35786	23.0189		9d	3.14961	23.9623
	9d	6.09319	20.428		9d	5.01792	33.463
	9d	5.74074	21.7391		9d	4.07407	20.983
	11d	5.92217	20.8872		11d	5.75296	21.4418
	11d	5.31309	21.0648		11d	3.60531	24.0741
	11d	4.84496	17.8571		11d	4.26357	26.7857
	13d	7.65027	21.547		13d	2.73224	26.7035
	13d	6.84685	15.8824		13d	4.68468	26.6667
	13d	4.34783	17.8295		13d	3.35968	28.6822

## Sheet: Fig 5
	C				D				E
		# of Normal complete mitoses	# of Complete mitoses yielding micronucleus		# of frames in metaphase	Flox	iKO			# of Cells entering prophase and undergoing complete mitosis	# of Cells entering prophase followed by arrest and return to interphase
	Flox	59	4		1	84.127	42.3077		Flox	64	7
	IKO	40	12		2+	15.873	57.6923		IKO	49	21
						53/63	22/52
						"10/63	30/52

## Sheet: Fig 6
	D
		Flox	iKO
	F-actin	0.969102	1.06209
	F-actin	0.866502	0.949171
	F-actin	1.15227	0.674819
	F-actin	0.608069	0.926296
	F-actin	0.567299	0.459685
	F-actin	1.16221	0.440634
	F-actin	1.28128	0.775685
	F-actin	0.970064	0.520393
	F-actin	1.35003	1.2122
	F-actin	1.70474	0.716966
	F-actin	0.840953	0.473279
	F-actin	0.527482	0.471805
	Tubulin	0.722697	1.17426
	Tubulin	0.687872	1.29459
	Tubulin	0.798316	0.81824
	Tubulin	1.57517	0.593949
	Tubulin	0.442372	0.329691
	Tubulin	1.50793	1.07585
	Tubulin	1.73502	0.693397
	Tubulin	0.626313	0.833055
	Tubulin	0.903771	1.09797
	Tubulin	1.16624	0.83374
	Tubulin	1.13646	0.75449
	Tubulin	0.697836	0.959422

## Sheet: Fig 7
	C
		Flox					iKO
			Tubulin intensity					Tubulin intensity
		Cell #	Left (high)	Right (low)	L:R Ratio		Cell #	Left (high)	Right (low)	L:R Ratio
		1	5484	5249	1.04477		1	3339	2721	1.22712
		2	2996	2898	1.03382		2	3483	2861	1.21741
		3	4488	4225	1.06225		3	3460	3143	1.10086
		4	4150	3819	1.08667		4	3350	2658	1.26035
		5	4217	4154	1.01517		5	3840	3324	1.15523
		6	3369	3316	1.01598		6	4238	3959	1.07047
		7	2644	2625	1.00724		7	3467	2957	1.17247
		8	2036	1841	1.10592		8	4255	3528	1.20607
		9	13154	12073	1.08954		9	3055	2596	1.17681
		10	6604	6464	1.02166		10	4927	4278	1.15171
		11	5435	5409	1.00481		11	5798	4749	1.22089
		12	6136	5745	1.06806		12	7900	6851	1.15312
		13	5390	5239	1.02882		13	10125	6209	1.6307
		14	5620	5551	1.01243		14	11732	9303	1.2611
		15	2621	2526	1.03761		15	8750	6780	1.29056
		16	3040	2934	1.03613		16	11742	6205	1.89234

## Sheet: Fig 8
	B				E
		Flox	iKO			Flox	iKO
	6d	1	1.99			0.55317	0.565421
	6d	1	1.944			0.774379	7.15376
	6d	1	1.715			0.482726	4.89396
						1.52362	4.05616
	9d	1	2.469			1.43422	3.51808
	9d	1	3.085			0.798312	4.64163
	9d	1	2.95			0.430118	2.12367
	9d	1	3.13			0.732832	0.00133583
						1.79362	0.193776
						1.33315	14.8054
						1.51799	2.08931
						0.541717	0.644344
						1.25233	7.41894
						0.223716	4.15007
						0.00133583	16.3103
						3.29592	0.596793
						2.02326	5.90363
						0.790318	18.0096
						1.03531	0.952384
						1.35162	18.5992
						0.428616	0.867952
						0.675673	3.30875
						0.517988
						1.04029
						1.10554
						0.537195
						0.921087
						1.34265
						1.85951
						0.984233
						0.454694
						0.244575

## Sheet: Fig 9
	B					D				F				G				H
		iKO:Flox ratio					Flox	iKO			Flox	iKO			Flox	iKO			Flox	iKO
	0d	1	1	1			0.979313	1.35607		siControl	1.15835	1.76885		siControl	5.78512	0		siControl	19.57	75.22
	3d	0.71759	1.51378	1.06827			1.06626	1.80596		siControl	0.988496	2.13184		siControl	2.68595	0		siControl	20.28	64.89
	6d	1.53695	2.29025	1.4445			0.954429	1.92242		siControl	0.89242	2.71591		siControl	2.48963	0		siControl	19.99	75.22
	9d	2.12854	2.03721	2.0423						siControl	0.96076	2.39221		siControl	4.86486	0
										siA	0.77921	1.37161		siA	4.71464	1.47059		siA	18.83	47.52
										siA	0.84493	1.05138		siA	3.03797	1.6129		siA	17.7	41.11
										siA	0.809701	1.46124		siA	3.7037	2.07852		siA	18.5	53.15
										siA	0.908519	1.21298		siA	4.81013	1.17188
										siB	0.707119	1.36641		siB	5.38244	1.6129		siB	19.44	38.68
										siB	0.844653	1.15179		siB	4.25056	2.36967		siB	21.8	30.71
										siB	0.741634	1.05591		siB	6.07143	1.2766		siB	17.02	34.43
										siB	0.857823	1.06938		siB	2.73632	1.50376

## Sheet: Fig 10
	C
		Flox	iKO
	cGAS	1	1.111
	cGAS	1	0.528
	cGAS	1	0.69
	STING	1	1.36
	STING	1	0.583
	STING	1	0.979
	STING	1	1.5766
	STING	1	0.806
	STING	1	1.079

[truncated: 1 more sheets: Fig 11]
